# Supplementary material for: Unravelling the Role of Uncommon Hydrogen Bonds in Cyclodextrin Ferrociphenol Supramolecular Complexes: A Computational Modelling and Experimental Study
Source: Int J Mol Sci. 2023 Jul 31;24(15):12288. doi: 10.3390/ijms241512288 (PMC10419020; doi:10.3390/ijms241512288)
Supplement: Supplementary file 1 [file ijms-24-12288-s001.zip]

Archive with 1 entries (1 files):
- ijms-2515428-supplementary.pdf
